# Supplementary material for: Evolution of Avian Eye Size Is Associated with Habitat Openness, Food Type and Brain Size
Source: Animals (Basel). 2023 May 18;13(10):1675. doi: 10.3390/ani13101675 (PMC10215482; doi:10.3390/ani13101675)
Supplement: Supplementary file 1 [file animals-13-01675-s001.zip]

Archive with 1 entries (1 files):
- animals-2358937-supplementary.pdf
